# Supplementary material for: Decreased miR-497-5p Suppresses IL-6 Induced Atrophy in Muscle Cells
Source: Cells. 2021 Dec 14;10(12):3527. doi: 10.3390/cells10123527 (PMC8700610; doi:10.3390/cells10123527)
Supplement: Supplementary file 1 [file cells-10-03527-s001.zip]

Archive with 5 entries (5 files):
- Suppl. Figure S1.tif
- Suppl. Figure S2.tif
- Suppl. Figure S3.tif
- Suppl. Figure S4.tif
- Supplementary Tables S1-S3.xlsx
