# Supplementary material for: Decreased miR-497-5p Suppresses IL-6 Induced Atrophy in Muscle Cells
Source: Cells. 2021 Dec 14;10(12):3527. doi: 10.3390/cells10123527 (PMC8700610; doi:10.3390/cells10123527)
Supplement: Supplementary file 1 [file cells-10-03527-s001.zip › Supplementary Tables S1-S3.xlsx]

## Sheet: Supp. Table 1 - Primers
Supplementary Table S1. Primers for the expression analysis by RT-qPCR of the mRNAs indicated.
Gene	Official Name	NCBI REF Seq	Sequence (5’-3’)
Rpl13a	Mus musculus ribosomal protein L13A	NM_009438.5	AACGGACTCCTGGTGTGAAC
			TGGTCCCCACTTCCCTAGTT
Rnf181	Mus musculus ring finger protein 181	NM_001331167.1	GGGAGTAGGTGGAACATGCAG
			CGCCGGTTTCTAGAAGTGCC
IL-6	Mus musculus interleukin 6	NM_031168.2	TCCAGTTGCCTTCTTGGGAC
			AGTCTCCTCTCCGGACTTGT
Myh7	Mus musculus myosin, heavy polypeptide 7	NM_080728.3	ACTCTTCATTCAGGCCCTTGGCG
			GGCAGAGGAGAGGGCGGACA
Capn6	Mus musculus calpain 6	NM_007603.3	CATTTTTGACACGCAGGCCA
			TGGGGTCAGCATCGAGAGTA
Ippk	Mus musculus inositol 1,3,4,5,6-pentakisphosphate 2-kinase	NM_199056.3	CTTTTCTTCAGACGGCTGCG
			TTGCCTTCGCCATGGTAACT
Atg14	Mus musculus autophagy related 14	NM_172599.4	ACCACATGGGCTGCTTTACA
			TTGCAGCTTTCCCAATGCAC
Dlk2	Mus musculus delta like non-canonical Notch ligand 2	NM_001286013.1	TCGGATCCGGTTTGACTCTG
			GATGAACGGCCAGACGTGTA
Myog	Mus musculus myogenin	NM_031189.2	AGCGCAGGCTCAAGAAAGTGA
			CTGTAGGCGCTCAATGTACTG
Btaf1	Mus musculus B-TFIID TATA-box associated factor 1	NM_001080706.1	CGTGCAGACGCTAAGTCCG
			CTGACCCGCACCACTTCAAA
Smurf2	Mus musculus SMAD specific E3 ubiquitin protein ligase 2	NM_025481.3	CGCCTGACAGTACTCTGTGC
			AGAATGGCACTGCCCAGAAC
Tnfaip1	Mus musculus tumor necrosis factor, alpha-induced protein 1	NM_001159392.1	TGAGCTCACAGCCGAGATTG
			CATACTCTCAGTGCCGTCCG
Pik3r1	Mus musculus phosphoinositide-3-kinase regulatory subunit 1	NM_001024955.2	GAGCCGGCGTGACATGTAG
			ACACCCCAGCCAATCAAGTC
Prkar2a	Mus musculus protein kinase, cAMP dependent regulatory, type II alpha	NM_008924.2	TCCAAAGCGTAACACCCTCC
			CAAACGAGACGGAAGGCTCT
Fbxo33	Mus musculus F-box protein 33	NM_001033156.4	TGCTCAGCATCCGGAACAAC
			AATCTTCTTGCCGTCAGGGT
Mapk8ip2	Mus musculus mitogen-activated protein kinase 8 interacting protein 2	NM_021921.3	GCCTTAGCTACGACTCGGAC
			AAATAGGGTGTGGCTGCTCC
Igf1r	Mus musculus insulin-like growth factor I receptor	NM_010513.2	GACTTCGGACCAGTCTCGC
			GAGGAGCAAAGCCCAAATCG
Bcl2	Mus musculus B cell leukemia/lymphoma 2	NM_009741.5	GCGTCAACAGGGAGATGTCA
			GCATGCTGGGGCCATATAGT

## Sheet: Supp. Table 2 - DE microRNAs
Supplementary Table S2. Differentially expressed microRNAs in skeletal muscle cells treated with IL-6 ranked by a combination of p-value < 0.05 and fold change ≥ 1.5.
Direction of Fold Change	MicroRNA	MirBase ID	Fold Change	Log2 Fold Change	P-Value
Up	mmu-miR-23a-5p	MIMAT0017019	3.77	1.92	0.002
	mmu-miR-146a-5p	MIMAT0000158	1.91	0.93	0.025
	mmu-miR-362-3p	MIMAT0004684	1.68	0.75	0
	mmu-miR-9-5p	MIMAT0000142	1.6	0.68	0.016
	mmu-miR-151-3p	MIMAT0000161	1.57	0.65	0.001
Down	mmu-miR-20a-5p	MIMAT0000529	0.66	-0.6	0
	mmu-miR-339-3p	MIMAT0004649	0.66	-0.6	0.017
	mmu-miR-449a-3p	MIMAT0017180	0.66	-0.61	0
	mmu-miR-497-5p	MIMAT0003453	0.64	-0.64	0.009
	mmu-miR-188-5p	MIMAT0000217	0.63	-0.67	0.013
	mmu-miR-130b-5p	MIMAT0004583	0.57	-0.8	0.002
	mmu-miR-194-5p	MIMAT0000224	0.57	-0.81	0.008
	mmu-miR-135b-3p	MIMAT0017044	0.5	-1	0.013
	mmu-miR-200c-5p	MIMAT0004663	0.5	-1	0.033
	mmu-miR-207	MI0003479	0.49	-1.04	0
	mmu-miR-29c-5p	MIMAT0004632	0.45	-1.14	0.023
	mmu-miR-20b-5p	MIMAT0003187	0.4	-1.32	0.001
	mmu-miR-148b-5p	MIMAT0017036	0.38	-1.39	0.003
	mmu-miR-361-5p	MIMAT0000704	0.35	-1.5	0.024
	mmu-miR-150-3p	MIMAT0004535	0.23	-2.13	0.027

## Sheet: Supp. Table 3_TLDA Ct data
Supplementary Table S3. Taqman low density array_expression raw data_Ct (threshold cycle)
Target Name	MT_PBS_1	MT_PBS_2	MT_IL6_1	MT_IL6_2	MT_IL6_3
mmu-let-7b-4373168	27.44	27.545	27.287	27.628	27.443
mmu-let-7c-4373167	26.345	26.45	26.126	26.408	26.462
mmu-let-7d-4395394	28.304	28.409	28.353	28.446	28.285
mmu-let-7e-4395517	25.456	25.561	25.249	25.342	25.998
mmu-let-7g-4395393	27.502	27.607	27.82	27.892	27.717
mmu-let-7i-4395332	27.216	27.321	26.966	27.021	27.149
mmu-miR-1-4395333	27.187	27.292	26.849	26.968	27.169
rno-miR-1-4395765	25.172	25.277	25.27	26.049	25.56
mmu-miR-7a-4378130	Undetermined	Undetermined	Undetermined	35.523	33.641
mmu-miR-7b-4395685	Undetermined	Undetermined	35.662	36.133	Undetermined
MammU6-4395470	16.583	16.688	17.277	16.394	17.677
MammU6-4395470	16.827	16.932	17.154	15.858	17.688
mmu-miR-9-4373285	31.088	31.098	30.506	30.59	30.161
mmu-miR-10a-4373153	35.282	35.177	35.206	34.167	34.331
mmu-miR-10b-4395329	Undetermined	Undetermined	Undetermined	Undetermined	Undetermined
mmu-miR-15a-4373123	29.527	29.422	30.239	29.687	30.176
mmu-miR-15b-4373122	27.989	27.884	27.813	27.658	27.995
mmu-miR-16-4373121	22.656	22.551	22.824	22.885	22.861
rno-miR-17-3p-4395779	Undetermined	Undetermined	Undetermined	Undetermined	Undetermined
mmu-miR-18a-4395533	34.694	34.589	34.164	34.251	33.308
mmu-miR-18b-4395596	Undetermined	Undetermined	Undetermined	Undetermined	Undetermined
mmu-miR-19a-4373099	26.745	26.64	27.217	27.291	27.26
mmu-miR-19b-4373098	22.98	22.875	23.305	23.047	23.3
mmu-miR-20a-4373286	25.303	25.279	25.839	25.928	25.91
mmu-miR-20b-4373263	33.178	33.001	34.069	34.819	34.728
rno-miR-20b-3p-4395753	Undetermined	Undetermined	Undetermined	Undetermined	Undetermined
mmu-miR-21-4373090	23.788	23.984	23.96	24.095	23.996
mmu-miR-23b-4373073	30.125	30.249	29.717	30.16	30.34
mmu-miR-24-4373072	19.52	19.648	19.497	19.664	19.783
mmu-miR-25-4373071	30.874	30.973	31.396	31.177	30.929
mmu-miR-26a-4395166	24.758	30.973	24.61	24.982	24.857
mmu-miR-26b-4395167	27.028	30.973	27.254	27.4	27.365
mmu-miR-27a-4373287	26.236	30.973	26.268	26.386	26.376
mmu-miR-27b-4373068	28.358	30.973	28.748	28.429	28.347
MammU6-4395470	17.762	17.648	17.696	16.022	17.658
MammU6-4395470	15.245	16.055	17.163	15.276	17.35
mmu-miR-28-4373067	29.811	29.945	30.014	29.7	30.299
mmu-miR-29b-4373288	32.27	32.218	31.662	31.954	31.947
mmu-miR-29c-4395171	29.731	29.681	30.149	31.168	31.759
mmu-miR-30b-4373290	25.467	25.332	25.231	25.311	25.439
mmu-miR-30c-4373060	24.552	24.417	24.391	24.498	24.582
mmu-miR-30d-4373059	27.917	27.782	27.846	27.635	27.97
mmu-miR-32-4395220	35.512	35.377	33.787	Undetermined	35.305
mmu-miR-34a-4395168	29.795	29.66	30.128	30.193	30.432
mmu-miR-34c-4373036	31.264	31.129	30.33	30.7	31.542
mmu-miR-93-4373302	27.102	26.967	27.245	27.045	27.052
mmu-miR-96-4373372	Undetermined	Undetermined	32.543	Undetermined	35.55
mmu-miR-98-4373009	33.264	33.129	33.741	33.646	33.446
mmu-miR-99a-4373008	28.196	28.061	28.543	28.319	28.314
mmu-miR-99b-4373007	25.913	25.778	26.002	25.808	25.949
mmu-miR-100-4373160	28.238	28.103	28.05	28.65	28.254
mmu-miR-101a-4395364	31.789	31.654	32.579	31.937	32.259
mmu-miR-103-4373158	29.687	29.552	29.21	29.458	29.483
mmu-miR-105-4395595	Undetermined	Undetermined	Undetermined	Undetermined	Undetermined
mmu-miR-107-4373154	28.863	28.728	33.862	28.298	33.275
mmu-miR-122-4395356	Undetermined	Undetermined	Undetermined	Undetermined	Undetermined
mmu-miR-124-4373295	Undetermined	Undetermined	35.607	Undetermined	Undetermined
mmu-miR-125a-3p-4395310	33.857	33.722	33.243	33.924	32.982
mmu-miR-125a-5p-4395309	24.295	24.16	24.466	24.045	24.261
mmu-miR-125b-5p-4373148	25.511	25.376	25.453	25.414	25.362
mmu-miR-126-3p-4395339	31.424	31.289	31.206	31.405	31.616
mmu-miR-126-5p-4373269	35.527	Undetermined	34.048	35.504	Undetermined
mmu-miR-127-4373147	Undetermined	Undetermined	Undetermined	Undetermined	Undetermined
mmu-miR-128a-4395327	32.858	32.723	32.42	32.979	32.986
mmu-miR-129-3p-4373297	Undetermined	36.696	35.302	Undetermined	36.766
mmu-miR-130a-4373145	29.414	29.279	29.345	29.597	29.607
mmu-miR-130b-4373144	32.631	32.048	33.156	33.588	33.604
mmu-miR-132-4373143	27.451	27.246	27.162	27.471	27.259
mmu-miR-133a-4395357	21.891	21.855	20.979	21.826	21.999
mmu-miR-133b-4395358	22.537	22.455	22.397	22.345	22.494
mmu-miR-134-4373299	Undetermined	Undetermined	Undetermined	Undetermined	Undetermined
mmu-miR-135a-4373140	Undetermined	Undetermined	Undetermined	Undetermined	Undetermined
mmu-miR-135b-4395372	31.978	31.452	32.513	33.77	32.905
mmu-miR-136-4395641	Undetermined	Undetermined	Undetermined	Undetermined	Undetermined
mmu-miR-137-4373301	Undetermined	Undetermined	Undetermined	Undetermined	Undetermined
mmu-miR-138-4395395	29.533	29.399	28.87	29.844	29.835
mmu-miR-139-3p-4395676	33.521	33.387	Undetermined	30.601	33.079
mmu-miR-139-5p-4395400	29.297	29.163	29.315	28.882	29.303
mmu-miR-140-4373374	24.293	24.159	24.397	24.334	24.27
mmu-miR-141-4373137	Undetermined	Undetermined	Undetermined	Undetermined	Undetermined
mmu-miR-142-3p-4373136	33.322	33.188	33.316	32.94	34.165
mmu-miR-142-5p-4395359	Undetermined	Undetermined	Undetermined	Undetermined	Undetermined
snoRNA135-4380912	25.416	25.282	25.481	25.312	25.426
mmu-miR-145-4395389	24.941	24.807	24.861	24.957	24.649
mmu-miR-146a-4373132	33.458	33.508	32.472	32.249	32.947
mmu-miR-146b-4373178	26.682	26.842	27.058	26.799	26.978
mmu-miR-147-4395373	Undetermined	Undetermined	Undetermined	Undetermined	Undetermined
mmu-miR-148a-4373130	35.268	Undetermined	35.185	34.757	35.083
mmu-miR-148b-4373129	33.383	33.285	35.305	35.102	34.185
mmu-miR-150-4373127	26.297	26.148	35.555	35.471	26.849
mmu-miR-151-3p-4373304	30.441	30.46	29.834	29.872	29.682
mmu-miR-152-4395170	26.992	27.094	26.982	27.287	27.433
mmu-miR-153-4373305	Undetermined	Undetermined	Undetermined	Undetermined	Undetermined
mmu-miR-154-4373270	Undetermined	Undetermined	Undetermined	Undetermined	Undetermined
mmu-miR-181a-4373117	31.168	31.27	31.228	32.293	31.908
mmu-miR-181c-4373115	31.743	31.845	31.667	31.183	31.628
mmu-miR-182-4395729	28.773	28.875	28.904	28.783	28.338
mmu-miR-183-4395380	32.944	33.046	32.942	33.407	32.979
mmu-miR-184-4373113	Undetermined	Undetermined	Undetermined	33.743	Undetermined
mmu-miR-185-4395382	32.27	32.372	32.441	33.02	32.342
mmu-miR-186-4395396	27.445	27.547	27.694	28.068	27.893
mmu-miR-190-4373110	34.696	34.798	35.079	35.459	35.334
mmu-miR-191-4395410	22.391	22.493	22.577	22.595	22.699
mmu-miR-192-4373108	32.267	32.369	31.97	31.116	31.661
mmu-miR-193-4395361	34.697	34.799	34.716	34.3	34.779
mmu-miR-193b-4395597	26.733	26.835	26.704	26.686	26.665
mmu-miR-194-4373106	32.292	32.146	33.308	32.712	33.378
mmu-miR-195-4373105	27.875	27.977	27.799	27.856	27.482
mmu-miR-196b-4395326	26.611	26.713	26.919	27.102	27.286
rno-miR-196c-4395750	27.943	28.045	28.345	28.772	28.501
mmu-miR-197-4373102	34.298	34.4	34.868	33.196	Undetermined
mmu-miR-199a-3p-4395415	24.04	24.142	23.852	23.932	23.922
mmu-miR-199a-5p-4373272	33.333	33.435	31.202	32.242	32.664
mmu-miR-200a-4378069	Undetermined	Undetermined	Undetermined	Undetermined	Undetermined
mmu-miR-200b-4395362	Undetermined	37.358	Undetermined	Undetermined	Undetermined
mmu-miR-200c-4395411	33.462	33.4	34.897	35.103	33.762
mmu-miR-201-4395708	Undetermined	Undetermined	Undetermined	Undetermined	Undetermined
mmu-miR-202-3p-4373311	34.491	34.593	34.638	35.109	35.565
mmu-miR-202-5p-4395709	Undetermined	Undetermined	Undetermined	Undetermined	Undetermined
mmu-miR-203-4373095	Undetermined	Undetermined	Undetermined	Undetermined	Undetermined
mmu-miR-204-4373094	35.231	Undetermined	Undetermined	36.515	Undetermined
mmu-miR-205-4373093	Undetermined	Undetermined	Undetermined	Undetermined	Undetermined
rno-miR-207-4381096	Undetermined	Undetermined	Undetermined	Undetermined	Undetermined
mmu-miR-207-4373314	32.501	32.431	33.699	33.501	33.431
mmu-miR-208-4373091	Undetermined	Undetermined	Undetermined	Undetermined	Undetermined
mmu-miR-208b-4395401	Undetermined	Undetermined	Undetermined	Undetermined	Undetermined
mmu-miR-210-4373089	25.159	25.292	25.344	25.706	25.562
mmu-miR-211-4373315	Undetermined	Undetermined	34.035	Undetermined	Undetermined
mmu-miR-214-4395417	25.307	25.44	24.953	24.812	24.62
mmu-miR-215-4373316	Undetermined	Undetermined	Undetermined	Undetermined	35.237
snoRNA202-4380914	22.065	22.198	22.052	22.069	21.96
mmu-miR-216a-4395331	Undetermined	Undetermined	Undetermined	Undetermined	Undetermined
mmu-miR-216b-4395437	Undetermined	Undetermined	Undetermined	Undetermined	Undetermined
mmu-miR-217-4395686	Undetermined	Undetermined	Undetermined	Undetermined	Undetermined
mmu-miR-218-4373081	27.99	28.123	27.917	28.042	27.974
mmu-miR-219-4373080	Undetermined	Undetermined	Undetermined	Undetermined	Undetermined
mmu-miR-220-4395598	Undetermined	Undetermined	Undetermined	Undetermined	Undetermined
mmu-miR-221-4373077	27.447	27.58	27.273	27.334	27.408
mmu-miR-222-4395387	23.944	24.077	24.152	24.24	24.454
mmu-miR-223-4395406	35.538	35.671	36.046	Undetermined	35.367
mmu-miR-224-4395683	32.53	32.663	31.969	32.509	32.021
mmu-miR-290-3p-4395721	Undetermined	Undetermined	Undetermined	Undetermined	Undetermined
mmu-miR-291a-3p-4395722	Undetermined	Undetermined	Undetermined	Undetermined	Undetermined
mmu-miR-291b-5p-4395667	Undetermined	Undetermined	Undetermined	Undetermined	Undetermined
mmu-miR-292-3p-4395723	34.936	35.069	Undetermined	Undetermined	Undetermined
mmu-miR-293-4386754	Undetermined	Undetermined	Undetermined	Undetermined	Undetermined
mmu-miR-294-4373326	Undetermined	Undetermined	Undetermined	35.238	Undetermined
mmu-miR-295-4373327	Undetermined	Undetermined	Undetermined	Undetermined	Undetermined
mmu-miR-296-3p-4395212	Undetermined	Undetermined	34.258	34.526	34.738
mmu-miR-296-5p-4373066	30.669	30.802	30.129	30.337	31.141
mmu-miR-297c-4395610	Undetermined	Undetermined	Undetermined	Undetermined	Undetermined
mmu-miR-297b-5p-4381049	Undetermined	Undetermined	Undetermined	Undetermined	Undetermined
mmu-miR-298-4395728	33.529	33.662	34.119	32.54	32.798
mmu-miR-301a-4373064	28.683	28.816	28.973	28.974	29.164
mmu-miR-301b-4395730	30.034	30.167	30.502	30.461	30.666
mmu-miR-302a-4378070	Undetermined	Undetermined	Undetermined	Undetermined	Undetermined
mmu-miR-302c-4395688	Undetermined	Undetermined	Undetermined	Undetermined	Undetermined
mmu-miR-302d-4373063	Undetermined	Undetermined	Undetermined	Undetermined	Undetermined
mmu-miR-320-4395388	25.969	26.102	25.621	25.812	25.625
mmu-miR-323-3p-4395338	Undetermined	Undetermined	Undetermined	Undetermined	Undetermined
mmu-miR-324-5p-4373052	32.208	32.341	31.483	31.557	32.373
mmu-miR-325-4395640	Undetermined	Undetermined	Undetermined	Undetermined	Undetermined
rno-miR-327-4381108	32.388	32.521	32.795	32.296	32.533
mmu-miR-328-4373049	29.221	29.354	29.459	29.454	29.328
mmu-miR-329-4373336	Undetermined	Undetermined	Undetermined	Undetermined	Undetermined
mmu-miR-330-4395341	35.275	35.408	Undetermined	Undetermined	Undetermined
mmu-miR-331-3p-4373046	26.825	26.958	26.858	26.799	27.007
mmu-miR-331-5p-4395344	34.256	34.389	35.006	33.492	Undetermined
rno-miR-333-4381109	Undetermined	Undetermined	Undetermined	Undetermined	Undetermined
mmu-miR-335-3p-4395296	29.14	29.273	29.075	29.556	29.34
mmu-miR-335-5p-4373045	28.268	28.401	28.108	28.199	28.264
rno-miR-336-4381111	Undetermined	Undetermined	Undetermined	Undetermined	Undetermined
mmu-miR-337-3p-4395662	Undetermined	Undetermined	Undetermined	Undetermined	Undetermined
mmu-miR-337-5p-4395645	Undetermined	Undetermined	Undetermined	Undetermined	Undetermined
mmu-miR-338-3p-4395363	Undetermined	Undetermined	Undetermined	Undetermined	Undetermined
mmu-miR-339-3p-4395663	29.397	29.257	29.693	30.355	30.005
rno-miR-339-3p-4395760	33.552	33.447	33.292	33.676	33.036
mmu-miR-339-5p-4395368	32.424	32.319	31.969	32.276	33.014
U87-4386735	27.903	27.798	28.152	28.334	28.484
mmu-miR-340-3p-4395370	Undetermined	Undetermined	Undetermined	Undetermined	Undetermined
mmu-miR-340-5p-4395369	Undetermined	Undetermined	Undetermined	Undetermined	Undetermined
mmu-miR-342-3p-4395371	28.83	28.725	29.021	28.289	28.523
mmu-miR-342-5p-4395657	Undetermined	Undetermined	Undetermined	Undetermined	Undetermined
rno-miR-343-4381123	Undetermined	38.174	Undetermined	Undetermined	Undetermined
mmu-miR-344-4373340	Undetermined	Undetermined	Undetermined	Undetermined	Undetermined
rno-miR-344-3p-4381112	Undetermined	Undetermined	Undetermined	Undetermined	Undetermined
rno-miR-344-5p-4395761	Undetermined	Undetermined	Undetermined	Undetermined	Undetermined
mmu-miR-345-3p-4395659	Undetermined	Undetermined	Undetermined	Undetermined	Undetermined
rno-miR-345-3p-4395762	32.584	32.479	32.508	32.16	32.543
mmu-miR-345-5p-4395658	32.361	32.256	32.146	33.983	33.309
mmu-miR-346-4373342	Undetermined	Undetermined	Undetermined	Undetermined	Undetermined
rno-miR-346-4381113	Undetermined	Undetermined	34.628	Undetermined	35.13
rno-miR-347-4381114	Undetermined	Undetermined	Undetermined	Undetermined	Undetermined
rno-miR-349-4381115	Undetermined	Undetermined	Undetermined	Undetermined	Undetermined
mmu-miR-350-4395660	32.1	31.995	31.985	32.037	32.064
rno-miR-351-4395764	29.481	29.376	29.292	29.349	29.464
mmu-miR-361-4373035	32.901	32.914	35.932	35.075	33.382
mmu-miR-362-3p-4395746	32.257	32.18	31.563	31.549	31.412
mmu-miR-363-4378090	Undetermined	Undetermined	Undetermined	Undetermined	Undetermined
mmu-miR-365-4373194	27.808	28.013	27.336	27.345	27.489
mmu-miR-367-4373034	Undetermined	Undetermined	Undetermined	Undetermined	Undetermined
mmu-miR-369-3p-4373032	Undetermined	Undetermined	Undetermined	Undetermined	Undetermined
mmu-miR-369-5p-4373195	Undetermined	Undetermined	Undetermined	Undetermined	Undetermined
mmu-miR-370-4395386	Undetermined	Undetermined	Undetermined	Undetermined	Undetermined
mmu-miR-375-4373027	Undetermined	Undetermined	Undetermined	Undetermined	Undetermined
mmu-miR-376a-4373347	Undetermined	Undetermined	Undetermined	Undetermined	Undetermined
mmu-miR-376b-4395582	Undetermined	Undetermined	Undetermined	Undetermined	Undetermined
mmu-miR-376c-4395580	Undetermined	Undetermined	Undetermined	Undetermined	Undetermined
mmu-miR-377-4373025	Undetermined	Undetermined	Undetermined	Undetermined	Undetermined
rno-miR-377-4381100	Undetermined	Undetermined	Undetermined	Undetermined	Undetermined
mmu-miR-379-4373349	Undetermined	Undetermined	Undetermined	Undetermined	Undetermined
mmu-miR-380-3p-4373350	Undetermined	Undetermined	Undetermined	Undetermined	Undetermined
mmu-miR-380-5p-4395731	Undetermined	Undetermined	Undetermined	Undetermined	Undetermined
mmu-miR-381-4373020	36.715	36.92	Undetermined	Undetermined	Undetermined
mmu-miR-382-4373019	Undetermined	Undetermined	Undetermined	Undetermined	Undetermined
mmu-miR-383-4381093	36.699	36.904	Undetermined	Undetermined	35.553
mmu-miR-384-3p-4395733	Undetermined	Undetermined	Undetermined	Undetermined	Undetermined
mmu-miR-384-5p-4395732	Undetermined	Undetermined	35.33	33.475	Undetermined
mmu-miR-409-3p-4395443	Undetermined	Undetermined	Undetermined	Undetermined	Undetermined
mmu-miR-409-5p-4395442	Undetermined	Undetermined	Undetermined	Undetermined	Undetermined
mmu-miR-410-4378093	36.467	36.672	36.267	34.836	37.027
mmu-miR-411-4381013	Undetermined	Undetermined	Undetermined	Undetermined	Undetermined
rno-miR-421-4381122	34.175	34.38	Undetermined	Undetermined	Undetermined
mmu-miR-423-5p-4395451	33.952	34.157	33.265	Undetermined	36.304
mmu-miR-425-4380926	28.661	28.866	28.475	28.355	28.654
mmu-miR-429-4373355	Undetermined	Undetermined	Undetermined	Undetermined	Undetermined
Y1-4386739	28.503	28.708	28.015	28.563	28.257
mmu-miR-431-4395173	Undetermined	Undetermined	Undetermined	Undetermined	Undetermined
mmu-miR-433-4373205	Undetermined	Undetermined	Undetermined	Undetermined	Undetermined
mmu-miR-434-3p-4395734	Undetermined	Undetermined	Undetermined	Undetermined	Undetermined
mmu-miR-434-5p-4395711	Undetermined	Undetermined	Undetermined	Undetermined	Undetermined
mmu-miR-448-4373206	Undetermined	Undetermined	Undetermined	Undetermined	Undetermined
mmu-miR-449a-4373207	31.808	31.024	32.417	32.393	32.437
mmu-miR-449b-4395669	Undetermined	Undetermined	Undetermined	Undetermined	Undetermined
mmu-miR-450a-5p-4395414	35.507	35.628	35.08	34.059	35.766
mmu-miR-450b-5p-4386779	Undetermined	Undetermined	Undetermined	Undetermined	Undetermined
mmu-miR-451-4373360	Undetermined	Undetermined	Undetermined	Undetermined	Undetermined
mmu-miR-453-4395614	Undetermined	Undetermined	Undetermined	Undetermined	Undetermined
mmu-miR-455-4395585	34.771	34.892	33.834	33.758	33.893
mmu-miR-465a-3p-4395574	35.234	35.355	34.512	Undetermined	Undetermined
mmu-miR-465a-5p-4373363	27.225	27.346	27.263	26.744	26.346
mmu-miR-465b-5p-4395615	34.626	34.747	33.899	Undetermined	Undetermined
rno-miR-466b-4395767	Undetermined	Undetermined	Undetermined	Undetermined	Undetermined
rno-miR-466c-4395768	Undetermined	Undetermined	Undetermined	Undetermined	Undetermined
mmu-miR-466h-4395646	Undetermined	Undetermined	Undetermined	Undetermined	Undetermined
mmu-miR-467a-4395717	34.948	35.069	Undetermined	35.266	34.854
mmu-miR-467c-4395647	33.838	33.959	35.318	Undetermined	35.152
mmu-miR-467d-4395648	Undetermined	38.197	Undetermined	Undetermined	Undetermined
mmu-miR-467e-4395698	34.252	34.373	Undetermined	Undetermined	Undetermined
mmu-miR-470-4395718	35.513	35.634	35.489	Undetermined	35.552
mmu-miR-484-4381032	22.282	22.403	22.694	22.372	22.573
mmu-miR-486-4378096	25.598	25.719	25.51	25.805	25.817
mmu-miR-487b-4378102	Undetermined	Undetermined	Undetermined	Undetermined	Undetermined
mmu-miR-489-4378114	Undetermined	Undetermined	Undetermined	Undetermined	Undetermined
mmu-miR-491-4381053	31.985	32.106	31.901	32.224	32.413
mmu-miR-493-4395649	Undetermined	Undetermined	Undetermined	Undetermined	Undetermined
mmu-miR-494-4395476	33.377	33.498	33.196	33.734	34.062
mmu-miR-495-4381078	Undetermined	Undetermined	Undetermined	Undetermined	Undetermined
mmu-miR-497-4381046	30.38	30.275	30.781	30.954	31.38
mmu-miR-499-4381047	34.227	34.351	Undetermined	Undetermined	35.181
mmu-miR-500-4395736	30.289	30.413	30.25	30.415	30.668
mmu-miR-501-3p-4381069	28.46	28.584	28.123	28.103	28.224
mmu-miR-503-4395586	30.487	30.611	30.364	30.715	30.18
mmu-miR-504-4395195	Undetermined	Undetermined	Undetermined	Undetermined	Undetermined
mmu-miR-505-4381071	Undetermined	Undetermined	Undetermined	Undetermined	Undetermined
mmu-miR-509-3p-4395651	Undetermined	Undetermined	38.094	Undetermined	Undetermined
mmu-miR-509-5p-4395650	Undetermined	Undetermined	Undetermined	Undetermined	Undetermined
mmu-miR-511-4395679	Undetermined	Undetermined	Undetermined	Undetermined	Undetermined
mmu-miR-532-3p-4395466	26.828	26.699	26.972	26.6	26.854
mmu-miR-532-5p-4380928	25.082	24.953	25.005	24.922	25.003
rno-miR-532-5p-4395752	27.175	27.046	26.726	26.533	26.855
mmu-miR-539-4378103	Undetermined	Undetermined	Undetermined	Undetermined	Undetermined
mmu-miR-540-3p-4378119	Undetermined	Undetermined	Undetermined	Undetermined	Undetermined
mmu-miR-540-5p-4395691	Undetermined	Undetermined	Undetermined	Undetermined	Undetermined
ath-miR159a-4373390	Undetermined	Undetermined	Undetermined	Undetermined	Undetermined
mmu-miR-542-3p-4378101	34.878	34.749	34.465	35.347	35.969
mmu-miR-542-5p-4395693	34.229	34.1	33.545	35.023	33.967
mmu-miR-543-4395487	Undetermined	Undetermined	Undetermined	Undetermined	Undetermined
rno-miR-543-4395766	Undetermined	Undetermined	Undetermined	Undetermined	Undetermined
mmu-miR-544-4395680	Undetermined	Undetermined	Undetermined	Undetermined	Undetermined
mmu-miR-551b-4380945	Undetermined	Undetermined	Undetermined	Undetermined	Undetermined
mmu-miR-574-3p-4395460	24.511	24.382	24.575	24.552	24.416
mmu-miR-582-3p-4395697	34.828	34.699	35.866	35.463	35.29
mmu-miR-582-5p-4395696	34.108	33.979	34.067	Undetermined	34.482
mmu-miR-590-5p-4395176	Undetermined	Undetermined	Undetermined	Undetermined	Undetermined
mmu-miR-598-4395606	Undetermined	Undetermined	Undetermined	34.115	Undetermined
rno-miR-598-5p-4395754	Undetermined	Undetermined	Undetermined	Undetermined	Undetermined
mmu-miR-615-3p-4386777	29.112	28.983	28.367	29.216	29.54
mmu-miR-615-5p-4395464	32.816	32.687	34.978	32.382	33.297
mmu-miR-654-3p-4395350	Undetermined	Undetermined	Undetermined	Undetermined	Undetermined
mmu-miR-654-5p-4395652	Undetermined	Undetermined	Undetermined	Undetermined	Undetermined
mmu-miR-665-4395737	Undetermined	Undetermined	Undetermined	Undetermined	Undetermined
mmu-miR-666-5p-4386770	36.131	36.002	Undetermined	Undetermined	Undetermined
mmu-miR-669a-4381091	35.341	35.212	Undetermined	35.272	33.966
mmu-miR-671-3p-4395433	35.379	35.25	32.292	33.296	34.66
mmu-miR-672-4395438	Undetermined	Undetermined	Undetermined	Undetermined	Undetermined
rno-miR-673-4395755	Undetermined	Undetermined	Undetermined	Undetermined	Undetermined
mmu-miR-674-4395193	31.694	31.565	33.296	33.415	31.52
mmu-miR-708-4395452	35.573	35.444	32.535	35.281	32.396
mmu-miR-741-4395587	35.18	Undetermined	34.782	Undetermined	36.851
mmu-miR-742-4395573	Undetermined	Undetermined	Undetermined	Undetermined	Undetermined
rno-miR-742-4395756	Undetermined	Undetermined	Undetermined	Undetermined	Undetermined
mmu-miR-743b-3p-4395601	Undetermined	36.951	Undetermined	Undetermined	Undetermined
mmu-miR-743b-5p-4395600	Undetermined	Undetermined	Undetermined	Undetermined	Undetermined
mmu-miR-743a-4395599	33.011	32.882	31.232	32.728	34.613
rno-miR-743b-4395769	Undetermined	Undetermined	Undetermined	Undetermined	Undetermined
mmu-miR-744-4395435	30.431	30.302	30.677	30.398	30.479
rno-miR-758-4395180	Undetermined	Undetermined	Undetermined	Undetermined	Undetermined
rno-miR-760-5p-4395758	Undetermined	Undetermined	34.768	Undetermined	Undetermined
mmu-miR-770-3p-4395564	Undetermined	Undetermined	Undetermined	Undetermined	Undetermined
mmu-miR-802-4395566	Undetermined	Undetermined	Undetermined	Undetermined	Undetermined
mmu-miR-871-4395465	34.987	34.858	Undetermined	Undetermined	Undetermined
rno-miR-871-4395770	Undetermined	Undetermined	Undetermined	Undetermined	Undetermined
mmu-miR-872-4395375	30.25	30.121	29.66	30.654	30.265
mmu-miR-873-4395467	Undetermined	Undetermined	Undetermined	35.517	Undetermined
mmu-miR-874-4395379	15.827	15.698	Undetermined	Undetermined	Undetermined
mmu-miR-875-3p-4395677	Undetermined	Undetermined	Undetermined	Undetermined	Undetermined
mmu-miR-876-3p-4395594	Undetermined	Undetermined	Undetermined	Undetermined	Undetermined
mmu-miR-876-5p-4395593	Undetermined	Undetermined	Undetermined	Undetermined	Undetermined
rno-miR-878-4395771	Undetermined	Undetermined	Undetermined	Undetermined	Undetermined
mmu-miR-878-5p-4395670	Undetermined	Undetermined	Undetermined	Undetermined	Undetermined
mmu-miR-879-4395602	Undetermined	Undetermined	Undetermined	Undetermined	Undetermined
mmu-miR-881-4395739	Undetermined	Undetermined	34.363	Undetermined	Undetermined
rno-miR-881-4395773	Undetermined	Undetermined	Undetermined	Undetermined	Undetermined
mmu-miR-883a-3p-4395591	35.369	35.24	Undetermined	Undetermined	Undetermined
mmu-miR-883b-3p-4395695	Undetermined	Undetermined	Undetermined	Undetermined	Undetermined
mmu-miR-883a-5p-4395741	Undetermined	Undetermined	Undetermined	Undetermined	Undetermined
mmu-miR-125b-3p-4395489	34.307	34.178	34.003	34.971	29.36
mmu-miR-143-4395360	27.751	27.622	27.359	27.22	27.446
rno-miR-219-1-3p-4395778	Undetermined	Undetermined	Undetermined	Undetermined	Undetermined
rno-miR-219-2-3p-4395501	Undetermined	Undetermined	Undetermined	Undetermined	Undetermined
rno-miR-224-4373187	31.935	32.135	31.864	33.003	32.274
mmu-miR-324-3p-4395639	31.392	31.592	30.738	30.144	31.498
mmu-miR-351-4373345	28.522	28.722	28.773	28.452	28.308
rno-miR-381-4381102	Undetermined	Undetermined	Undetermined	Undetermined	Undetermined
rno-miR-409-5p-4381098	Undetermined	Undetermined	Undetermined	Undetermined	Undetermined
rno-miR-450a-4381124	34.751	34.951	38.47	35.698	36.425
mmu-miR-452-4373281	Undetermined	Undetermined	34.169	Undetermined	Undetermined
mmu-miR-464-4373362	Undetermined	Undetermined	Undetermined	Undetermined	Undetermined
mmu-miR-467b-4381084	32.897	33.097	33.171	32.864	34.466
mmu-miR-468-4373366	Undetermined	Undetermined	Undetermined	Undetermined	Undetermined
mmu-miR-469-4373367	Undetermined	Undetermined	Undetermined	Undetermined	Undetermined
mmu-miR-488-4381074	Undetermined	Undetermined	Undetermined	Undetermined	Undetermined
mmu-miR-490-4373215	Undetermined	Undetermined	Undetermined	34.932	Undetermined
mmu-miR-496-4386771	Undetermined	Undetermined	Undetermined	Undetermined	Undetermined
rno-miR-505-4381097	Undetermined	Undetermined	Undetermined	Undetermined	Undetermined
mmu-miR-546-4381044	Undetermined	Undetermined	Undetermined	Undetermined	Undetermined
mmu-miR-547-4395694	35.465	35.665	35.489	34.154	35.268
mmu-miR-652-4395463	30.399	30.599	29.899	30.397	30.578
mmu-miR-667-4386769	34.172	34.372	Undetermined	32.514	32.811
mmu-miR-668-4386767	Undetermined	Undetermined	Undetermined	Undetermined	Undetermined
mmu-miR-670-4395561	Undetermined	Undetermined	Undetermined	Undetermined	Undetermined
mmu-miR-675-3p-4386762	30.642	30.842	30.41	30.964	30.743
mmu-miR-675-5p-4386761	Undetermined	Undetermined	Undetermined	Undetermined	Undetermined
mmu-miR-676-4386776	Undetermined	37.982	Undetermined	Undetermined	Undetermined
mmu-miR-677-4381075	Undetermined	Undetermined	Undetermined	Undetermined	Undetermined
mmu-miR-679-4381077	Undetermined	Undetermined	Undetermined	Undetermined	Undetermined
mmu-miR-680-4381079	33.824	34.024	34.359	33.803	34.834
mmu-miR-682-4381081	Undetermined	Undetermined	Undetermined	35.39	35.404
mmu-miR-683-4381082	34.803	35.003	Undetermined	Undetermined	Undetermined
mmu-miR-684-4381083	Undetermined	Undetermined	Undetermined	Undetermined	Undetermined
mmu-miR-685-4386748	30.087	29.977	30.258	30.05	29.81
mmu-miR-686-4381085	Undetermined	Undetermined	Undetermined	Undetermined	Undetermined
mmu-miR-687-4386750	28.816	28.939	28.158	29.189	28.826
mmu-let-7a-4373169	28.717	28.84	29.04	28.63	28.951
mmu-let-7f-4373164	29.22	29.343	29.527	29.253	30.121
mmu-miR-106b-4373155	28.205	28.328	28.47	28.683	29.036
mmu-miR-155-4395701	26.972	27.095	27.205	27.599	27.765
mmu-miR-17-4395419	23.149	23.272	23.41	23.297	23.238
mmu-miR-23a-4373074	30.201	30.254	28.634	28.131	28.147
mmu-miR-29a-4395223	22.838	22.961	22.893	22.921	23.002
mmu-miR-30a-4373061	27.118	27.241	27.002	26.962	26.974
mmu-miR-30e-4395334	27.229	27.352	27.292	27.498	27.415
mmu-miR-31-4373331	22.244	22.367	22.203	22.353	22.276
mmu-miR-34b-3p-4395748	25.367	25.49	25.476	25.344	25.468
mmu-miR-92a-4373013	28.387	28.51	28.511	29.123	29.136
rno-miR-190b-4395749	25.87	25.993	34.981	25.944	27.115
mmu-miR-129-5p-4373171	Undetermined	Undetermined	Undetermined	Undetermined	Undetermined
mmu-miR-187-4373307	Undetermined	Undetermined	35.287	35.143	Undetermined
mmu-miR-188-3p-4395217	Undetermined	Undetermined	Undetermined	34.785	Undetermined
mmu-miR-106a-4395589	24.963	24.843	25.189	25.123	25.304
mmu-miR-188-5p-4395431	29.655	29.672	29.995	30.383	30.688
mmu-miR-302b-4378071	Undetermined	Undetermined	Undetermined	Undetermined	Undetermined
mmu-miR-322-4378107	29.069	29.157	29.137	28.618	29.278
